# Supplementary material for: Nutrient cycling characteristics along a chronosequence of forest primary succession in the Hailuogou Glacier retreat area, eastern Tibetan Plateau
Source: PeerJ. 2025 Jan 31;13:e18867. doi: 10.7717/peerj.18867 (PMC11789653; doi:10.7717/peerj.18867)
Supplement: Supplemental Information 2 [file peerj-13-18867-s002.xlsx]

## Sheet: pool
	N pool
	Sample sites	Soil						Total of vegetation
		Oe layer		Oa layer		C layer
		Mean	SD	Mean	SD	Mean	SD	Mean	SD
	S1	4.47	0.04			141.08	8.57	90.0651	3.86
	S2	197.4	6.32	792.43	15.63	780.14	33.43	723.088	9.72
	S3	272.05	6.65	963.42	25.58	615.13	10.85	863.669	13.91
	S4	478.84	7.72	1968.63	9.46	657.29	2.03	1053.59	2.63
	S5	567.43	8.2	2261.33	8.77	805.04	29.1	1361.33	8.11
	S6	1395.34	17.06	3040.94	8.22	645.66	11.32	1559.43	8.53
	P pool
	Sample sites	Soil						Total of vegetation
		Oe layer		Oa layer		C layer
		Mean	SD	Mean	SD	Mean	SD	Mean	SD
	S1	13.13	0.05			4213.96	35.28	6.67349	1.03
	S2	19.52	0.19	72.65	1.17	2774.74	5.72	74.9942	5.12
	S3	20.08	0.23	95.47	0.61	3682.55	14.36	78.6576	1.08
	S4	26.21	0.34	133.76	0.87	3462.87	20.67	103.734	5.83
	S5	29.83	0.84	92.3	0.96	2640.49	42.3	188.674	9.21
	S6	124.37	0.55	129.88	1.24	3896.72	96.36	207.579	3.76
	K pool
	Sample sites	Soil						Total of vegetation
		Oe layer		Oa layer		C layer
		Mean	SD	Mean	SD	Mean	SD	Mean	SD
	S1	191.85	10.02			90658.1	815.75	46.3778	2.71
	S2	99.74	3.66	508.22	2.89	53916.2	201.34	578.994	9.02
	S3	218.15	2.72	1668.02	12.77	64358.3	205.12	670.661	3.22
	S4	131.06	0.34	1304.84	75.5	53200.7	144.51	1029.4	6.39
	S5	174.78	2.1	824.99	6.34	55779.3	207.83	1317.93	3.94
	S6	1469.73	13.11	808.31	5.99	56025.3	79.34	1520.06	12.02
	Ca pool
	Sample sites	Soil						Total of vegetation
		Oe layer		Oa layer		C layer
		Mean	SD	Mean	SD	Mean	SD	Mean	SD
	S1	544.78	5.35			141330	1224	39.2407	3.06
	S2	397.29	8.4	1824.57	7.97	188545	1356.17	664.308	6.07
	S3	460.71	8.69	2947	22.84	129689	1264.75	1421.62	9.91
	S4	515.3	2.21	3131.26	18.37	136970	831.23	2030.05	11.06
	S5	407.82	8.09	1775.73	21.31	102521	907.93	1111.4	10.53
	S6	3349.68	43.47	3244.83	26.67	124959	957.58	965.297	4.89
	Mg pool
	Sample sites	Soil						Total of vegetation
		Oe layer		Oa layer		C layer
		Mean	SD	Mean	SD	Mean	SD	Mean	SD
	S1	224.12	3.62			73071.8	64.56	5.44703	1.16
	S2	88.07	2.13	507.44	4.48	67507	238.46	71.7143	7.47
	S3	169.55	4.37	1297.05	21.8	53486.9	243.84	88.6542	6.79
	S4	105.49	4.7	1060.35	15.65	54932.5	689.93	187.466	5.57
	S5	118.86	2.93	562.19	6.63	40610.4	802.26	161.87	2.27
	S6	1188.86	31.06	634.57	20.51	50672	273.6	124.698	5.31
